# Supplementary material for: Increased LGALS3 expression independently predicts shorter overall survival in patients with the proneural subtype of glioblastoma
Source: Cancer Med. 2019 Mar 7;8(5):2031–40. doi: 10.1002/cam4.2075 (PMC6536958; doi:10.1002/cam4.2075)
Supplement: Supplementary file 1 [file CAM4-8-2031-s001.xlsx]

## Sheet: only primary without neoadj
sample	sample_type	IDH1 mutations	histological_type	history_of_neoadjuvant_treatment	GeneExp_Subtype	Subtypes	age_at_initial_pathologic_diagnosis	gender	karnofsky_performance_score	KPS	OS.time	OS	CDE_radiation_any	RT	CDE_chemo_tmz	TMZ chemo	LGALS3	LGALS3BP	MGMT promoter methylation	longest tumor dimension (cm)
TCGA-15-1444-01	Primary Tumor	Yes	Glioblastoma Multiforme (GBM)	No	Proneural	PR	21	MALE			1537	1					8.534	9.561		1.8
TCGA-06-0128-01	Primary Tumor	Yes	Untreated primary (de novo) GBM	No	Proneural	PR	66	MALE	80	80AS	691	1	TRUE	T	TRUE	T	8.664	7.26	0.4088	1.3
TCGA-19-2629-01	Primary Tumor	Yes	Untreated primary (de novo) GBM	No	Proneural	PR	60	MALE			737	1	TRUE	T	TRUE	T	8.334	9.906	0.0109	1.7
TCGA-06-5417-01	Primary Tumor	Yes	Untreated primary (de novo) GBM	No	Proneural	PR	45	FEMALE	80	80AS	155	0	TRUE	T	TRUE	T	8.241	7.695		1
TCGA-26-1442-01	Primary Tumor	Yes	Untreated primary (de novo) GBM	No	Proneural	PR	43	MALE	80	80AS	953	0	TRUE	T	TRUE	T	8.221	8.083		1.3
TCGA-14-4157-01	Primary Tumor	Yes	Untreated primary (de novo) GBM	No	Proneural	PR	40	MALE	60	80AS	104	0	TRUE	T	TRUE	T	6.676	7.483	0.6457	1
TCGA-27-2521-01	Primary Tumor	Yes	Untreated primary (de novo) GBM	No	Proneural	PR	34	MALE	80	80AS	510	1	TRUE	T	TRUE	T	8.98	8.404	0.6603	0.7
TCGA-06-0129-01	Primary Tumor	Yes	Untreated primary (de novo) GBM	No	Proneural	PR	30	MALE	100	90AH	1024	1	TRUE	T	TRUE	T	8.806	9.114	0.38395	1.2
TCGA-32-4208-01	Primary Tumor	Yes	Untreated primary (de novo) GBM	No	Proneural	PR	25	MALE			400	0	TRUE	T	TRUE	T	9.315	8.824	0.6725	0.8
TCGA-14-1456-01	Primary Tumor	Yes	Untreated primary (de novo) GBM	No	Proneural	PR	23	MALE	80	80AS	1246	0	TRUE	T	FALSE	F	8.336	7.459	0.12845
TCGA-06-2570-01	Primary Tumor	Yes	Untreated primary (de novo) GBM	No	Proneural	PR	21	FEMALE	100	90AH	958	0	TRUE	T	TRUE	T	8.945	8.317	0.4121	1.5
TCGA-06-6389-01	Primary Tumor	Yes	Untreated primary (de novo) GBM	No	Proneural	PR	49	FEMALE	100	90AH	237	0					8.284	9.42		0.6
TCGA-02-2483-01	Primary Tumor	Yes	Untreated primary (de novo) GBM	No	Proneural	PR	43	MALE	80	80AS	466	0	TRUE	T	TRUE	T	9.369	8.207	0.36445	1.6
TCGA-41-2571-01	Primary Tumor	No	Untreated primary (de novo) GBM	No	Proneural	PR	89	MALE	60	80AS	26	1	FALSE	F	TRUE	T	11.5	8.557	0.0129	1
TCGA-16-0846-01	Primary Tumor	No	Untreated primary (de novo) GBM	No	Proneural	PR	85	MALE			119	1	FALSE	F	FALSE	F	11.14	9.86	0.6207	2
TCGA-06-2559-01	Primary Tumor	No	Untreated primary (de novo) GBM	No	Proneural	PR	83	MALE	60	80AS	150	1	TRUE	T	TRUE	T	11.51	8.325	0.65845	1.3
TCGA-32-2634-01	Primary Tumor	No	Untreated primary (de novo) GBM	No	Proneural	PR	82	MALE			270	0	TRUE	T	TRUE	T	10.82	8.137	0.6746
TCGA-02-0047-01	Primary Tumor	No	Untreated primary (de novo) GBM	No	Proneural	PR	78	MALE	80	80AS	448	1	TRUE	T	FALSE	F	10.58	9.526	0.0189
TCGA-14-0813-01	Primary Tumor	No	Untreated primary (de novo) GBM	No	Proneural	PR	78	MALE	60	80AS	41	1	FALSE	F	FALSE	F	11.71	8.906	0.6025	1
TCGA-06-0648-01	Primary Tumor	No	Untreated primary (de novo) GBM	No	Proneural	PR	77	MALE	80	80AS	298	1	TRUE	T	TRUE	T	10.8	8.292		0.7
TCGA-41-2575-01	Primary Tumor	No	Untreated primary (de novo) GBM	No	Proneural	PR	75	MALE	60	80AS	290	1	TRUE	T	TRUE	T	10.78	7.929	0.0087	0.9
TCGA-06-2558-01	Primary Tumor	No	Untreated primary (de novo) GBM	No	Proneural	PR	75	FEMALE	60	80AS	380	1	TRUE	T	FALSE	F	10.79	7.925	0.0088	2
TCGA-26-5134-01	Primary Tumor	No	Untreated primary (de novo) GBM	No	Proneural	PR	74	MALE	60	80AS	167	0	TRUE	T	FALSE	F	9.838	8.25		0.5
TCGA-32-4210-01	Primary Tumor	No	Untreated primary (de novo) GBM	No	Proneural	PR	73	MALE			113	1	FALSE	F	FALSE	F	9.598	8.534	0.0114	0.9
TCGA-26-5135-01	Primary Tumor	No	Untreated primary (de novo) GBM	No	Proneural	PR	72	FEMALE			270	1	FALSE	F	FALSE	F	9.941	8.638		0.9
TCGA-14-1825-01	Primary Tumor	No	Untreated primary (de novo) GBM	No	Proneural	PR	70	MALE	80	80AS	232	1	TRUE	T	FALSE	F	9.21	8.332	0.0062	1.2
TCGA-32-5222-01	Primary Tumor	No	Untreated primary (de novo) GBM	No	Proneural	PR	66	MALE			585	1	TRUE	T	TRUE	T	11.33	7.588
TCGA-06-0241-01	Primary Tumor	No	Untreated primary (de novo) GBM	No	Proneural	PR	65	FEMALE	100	90AH	455	0	TRUE	T	FALSE	F	10.85	7.759		1
TCGA-19-1390-01	Primary Tumor	No	Untreated primary (de novo) GBM	No	Proneural	PR	63	FEMALE	60	80AS	772	1	FALSE	F	FALSE	F	8.857	8.268	0.73175	1
TCGA-12-1597-01	Primary Tumor	No	Untreated primary (de novo) GBM	No	Proneural	PR	62	FEMALE	80	80AS	675	1	TRUE	T	TRUE	T	10.55	7.972	0.06995	1
TCGA-06-0875-01	Primary Tumor	No	Untreated primary (de novo) GBM	No	Proneural	PR	61	FEMALE	100	90AH	1322	0	TRUE	T	TRUE	T	10.69	8.565	0.01285
TCGA-06-0216-01	Primary Tumor	No	Untreated primary (de novo) GBM	No	Proneural	PR	61	FEMALE	80	80AS	735	1	TRUE	T	FALSE	F	8.882	8.205
TCGA-06-0646-01	Primary Tumor	No	Untreated primary (de novo) GBM	No	Proneural	PR	60	MALE	80	80AS	175	1	TRUE	T	TRUE	T	11.33	8.156
TCGA-26-5133-01	Primary Tumor	No	Untreated primary (de novo) GBM	No	Proneural	PR	59	MALE	80	80AS	452	0	TRUE	T	TRUE	T	8.122	8.889		0.7
TCGA-41-2573-01	Primary Tumor	No	Untreated primary (de novo) GBM	No	Proneural	PR	59	MALE	60	80AS	272	0	TRUE	T	TRUE	T	10.54	8.072	0.5545	2
TCGA-06-0745-01	Primary Tumor	No	Untreated primary (de novo) GBM	No	Proneural	PR	59	MALE	80	80AS	239	1	TRUE	T	FALSE	F	11.58	7.844
TCGA-41-5651-01	Primary Tumor	No	Untreated primary (de novo) GBM	No	Proneural	PR	59	FEMALE			351	0	TRUE	T	TRUE	T	10.3	7.864		1.7
TCGA-16-0848-01	Primary Tumor	No	Untreated primary (de novo) GBM	No	Proneural	PR	57	MALE			535	1	TRUE	T	FALSE	F	9.53	9.52	0.40125	0.7
TCGA-27-1830-01	Primary Tumor	No	Untreated primary (de novo) GBM	No	Proneural	PR	57	MALE	80	80AS	154	1	TRUE	T	TRUE	T	8.96	9.024	0.07455	1
TCGA-19-5960-01	Primary Tumor	No	Untreated primary (de novo) GBM	No	Proneural	PR	56	MALE	80	80AS	455	1	TRUE	T	TRUE	T	9.359	8.535		1
TCGA-06-0174-01	Primary Tumor	No	Untreated primary (de novo) GBM	No	Proneural	PR	54	MALE	80	80AS	98	1	TRUE	T	FALSE	F	11.03	7.7		1
TCGA-06-0686-01	Primary Tumor	No	Untreated primary (de novo) GBM	No	Proneural	PR	53	MALE	90	90AH	432	1	TRUE	T	TRUE	T	10.82	7.808
TCGA-19-5956-01	Primary Tumor	No	Untreated primary (de novo) GBM	No	Proneural	PR	53	FEMALE	80	80AS	684	1	TRUE	T	TRUE	T	10.04	7.94		1
TCGA-19-2624-01	Primary Tumor	No	Untreated primary (de novo) GBM	No	Proneural	PR	51	MALE			5	1	FALSE	F	FALSE	F	10.4	8.397	0.01065
TCGA-06-0166-01	Primary Tumor	No	Untreated primary (de novo) GBM	No	Proneural	PR	51	MALE			178	1	TRUE	T	FALSE	F	11.14	8.579
TCGA-02-0003-01	Primary Tumor	No	Untreated primary (de novo) GBM	No	Proneural	PR	50	MALE	100	90AH	144	1	TRUE	T	FALSE	F	11.61	9.175	0.01785	2.1
TCGA-12-0618-01	Primary Tumor	No	Untreated primary (de novo) GBM	No	Proneural	PR	49	MALE	60	80AS	395	1	TRUE	T	TRUE	T	9.738	7.354
TCGA-12-3650-01	Primary Tumor	No	Untreated primary (de novo) GBM	No	Proneural	PR	46	MALE	80	80AS	333	1	TRUE	T	TRUE	T	11.04	8.076	0.0258	1
TCGA-06-0238-01	Primary Tumor	No	Untreated primary (de novo) GBM	No	Proneural	PR	46	MALE	80	80AS	405	1	TRUE	T	TRUE	T	10.5	8.505
TCGA-06-6391-01	Primary Tumor	No	Untreated primary (de novo) GBM	No	Proneural	PR	44	FEMALE			45	1	FALSE	F	FALSE	F	10.08	8.21		1.5
TCGA-12-0616-01	Primary Tumor	No	Untreated primary (de novo) GBM	No	Proneural	PR	36	FEMALE	100	90AH	448	1	TRUE	T	TRUE	T	10.98	8.811		0.8
TCGA-27-1836-01	Primary Tumor	No	Untreated primary (de novo) GBM	No	Proneural	PR	33	FEMALE	80	80AS	914	1	TRUE	T	TRUE	T	10.23	9.648	0.4369	0.8
TCGA-06-5416-01	Primary Tumor	No	Untreated primary (de novo) GBM	No	Proneural	PR	23	FEMALE	80	80AS	204	0	TRUE	T	TRUE	T	11.39	7.558		1.5
TCGA-76-4925-01	Primary Tumor	No	Untreated primary (de novo) GBM	No	Proneural	PR	76	MALE	100	90AH	146	1					7.995	7.757		1
TCGA-76-6192-01	Primary Tumor	No	Untreated primary (de novo) GBM	No	Proneural	PR	74	MALE	80	80AS	100	1					12	9.403		2
TCGA-76-4934-01	Primary Tumor	No	Untreated primary (de novo) GBM	No	Proneural	PR	66	FEMALE	80	80AS	77	1					9.91	8.272		1
TCGA-76-6285-01	Primary Tumor	No	Untreated primary (de novo) GBM	No	Proneural	PR	64	FEMALE	80	80AS	254	1					10.93	9.598		1.5
TCGA-76-6191-01	Primary Tumor	No	Untreated primary (de novo) GBM	No	Proneural	PR	57	MALE	80	80AS	508	1					11.49	8.346		0.3
TCGA-76-4935-01	Primary Tumor	No	Untreated primary (de novo) GBM	No	Proneural	PR	52	FEMALE	80	80AS	1121	1					9.786	8.567
TCGA-76-4932-01	Primary Tumor	No	Treated primary GBM	No	Proneural	PR	50	FEMALE	80	80AS	1458	1					8.142	8.858		1.8
TCGA-19-0960-01	Primary Tumor		Untreated primary (de novo) GBM	No	Proneural	PR	83	FEMALE	60	80AS	262	0	TRUE	T	TRUE	T	8.627	9.251	0.7498	1
TCGA-19-1387-01	Primary Tumor		Untreated primary (de novo) GBM	No	Proneural	PR	81	MALE	60	80AS	181	0	FALSE	F	TRUE	T	10.5	7.87	0.58525	1.2
TCGA-28-1756-01	Primary Tumor		Untreated primary (de novo) GBM	No	Proneural	PR	78	MALE	80	80AS	86	0	TRUE	T	TRUE	T	9.342	7.647	0.4672	0.8
TCGA-02-0281-01	Primary Tumor		Untreated primary (de novo) GBM	No	Proneural	PR	78	FEMALE			121	1	FALSE	F	FALSE	F	9.872	8.168		1.5
TCGA-28-1746-01	Primary Tumor		Untreated primary (de novo) GBM	No	Proneural	PR	77	FEMALE	80	80AS	6	0	FALSE	F	FALSE	F	8.394	7.341	0.66925	1
TCGA-06-0413-01	Primary Tumor		Untreated primary (de novo) GBM	No	Proneural	PR	77	FEMALE			96	1	FALSE	F	FALSE	F	11.39	7.99		1
TCGA-06-0410-01	Primary Tumor		Untreated primary (de novo) GBM	No	Proneural	PR	76	FEMALE			143	1	FALSE	F	FALSE	F	11.41	8.484		0.6
TCGA-06-1087-01	Primary Tumor		Untreated primary (de novo) GBM	No	Proneural	PR	75	MALE	60	80AS	123	1	TRUE	T	TRUE	T	9.806	7.794	0.00955	1
TCGA-02-0321-01	Primary Tumor		Untreated primary (de novo) GBM	No	Proneural	PR	74	MALE	80	80AS	301	1	TRUE	T	FALSE	F	12.3	9.163		1.5
TCGA-19-1392-01	Primary Tumor		Untreated primary (de novo) GBM	No	Proneural	PR	72	FEMALE	60	80AS	111	1	FALSE	F	FALSE	F	11.75	8.441	0.50485	0.8
TCGA-08-0385-01	Primary Tumor		Untreated primary (de novo) GBM	No	Proneural	PR	71	MALE	60	80AS	82	1	FALSE	F	FALSE	F	7.907	8.116		1.1
TCGA-08-0345-01	Primary Tumor		Untreated primary (de novo) GBM	No	Proneural	PR	71	FEMALE	60	80AS	53	1	TRUE	T	FALSE	F	11.05	9.314		0.8
TCGA-02-0439-01	Primary Tumor		Untreated primary (de novo) GBM	No	Proneural	PR	70	FEMALE	80	80AS	20	1	TRUE	T	FALSE	F	10.8	8.871		1.5
TCGA-12-1099-01	Primary Tumor		Untreated primary (de novo) GBM	No	Proneural	PR	68	FEMALE	80	80AS	126	1	TRUE	T	TRUE	T	10.86	8.431	0.0116	1.8
TCGA-02-0074-01	Primary Tumor		Untreated primary (de novo) GBM	No	Proneural	PR	68	FEMALE	80	80AS	310	1	TRUE	T	TRUE	T	10.58	8.613	0.04055	1.9
TCGA-14-0865-01	Primary Tumor		Untreated primary (de novo) GBM	No	Proneural	PR	67	MALE	60	80AS	502	1	TRUE	T	TRUE	T	8.692	8.339	0.24995	1
TCGA-02-0339-01	Primary Tumor		Untreated primary (de novo) GBM	No	Proneural	PR	67	MALE	80	80AS	377	1	TRUE	T	FALSE	F	10.2	8.743
TCGA-08-0344-01	Primary Tumor		Untreated primary (de novo) GBM	No	Proneural	PR	66	MALE	80	80AS	3524	1	TRUE	T	FALSE	F	7.145	7.901		0.7
TCGA-14-1795-01	Primary Tumor		Untreated primary (de novo) GBM	No	Proneural	PR	66	MALE	60	80AS	60	1	FALSE	F	FALSE	F	11.58	8.218	0.53445
TCGA-02-0060-01	Primary Tumor		Untreated primary (de novo) GBM	No	Proneural	PR	66	FEMALE	80	80AS	183	1	TRUE	T	TRUE	T	12.76	9.662	0.3748
TCGA-32-1976-01	Primary Tumor		Untreated primary (de novo) GBM	No	Proneural	PR	65	MALE	60	80AS	15	1	FALSE	F	FALSE	F	11.23	8.855	0.5092	0.8
TCGA-15-1449-01	Primary Tumor		Untreated primary (de novo) GBM	No	Proneural	PR	65	MALE	60	80AS	404	1	TRUE	T	TRUE	T	9.289	7.401	0.58695	1.8
TCGA-06-0177-01	Primary Tumor		Untreated primary (de novo) GBM	No	Proneural	PR	64	MALE	60	80AS	127	1	FALSE	F	FALSE	F	10.92	8.599		0.9
TCGA-08-0348-01	Primary Tumor		Untreated primary (de novo) GBM	No	Proneural	PR	63	MALE	80	80AS	370	1	TRUE	T	TRUE	T	8.702	8.674		0.6
TCGA-06-0414-01	Primary Tumor		Untreated primary (de novo) GBM	No	Proneural	PR	63	MALE			1068	1	TRUE	T	FALSE	F	11.13	8.452		1.2
TCGA-02-0440-01	Primary Tumor		Untreated primary (de novo) GBM	No	Proneural	PR	62	MALE	80	80AS	345	1	TRUE	T	FALSE	F	11.79	8.048		1.6
TCGA-14-1455-01	Primary Tumor		Untreated primary (de novo) GBM	No	Proneural	PR	61	MALE			28	1	FALSE	F	FALSE	F	10.14	7.979	0.3673	1.4
TCGA-02-0046-01	Primary Tumor		Untreated primary (de novo) GBM	No	Proneural	PR	61	MALE	60	80AS	209	1	TRUE	T	FALSE	F	11.01	7.73	0.61335
TCGA-02-0446-01	Primary Tumor		Untreated primary (de novo) GBM	No	Proneural	PR	61	MALE	80	80AS	282	1	TRUE	T	FALSE	F	11.49	8.975		2.6
TCGA-02-0325-01	Primary Tumor		Untreated primary (de novo) GBM	No	Proneural	PR	61	MALE	80	80AS	323	1	TRUE	T	FALSE	F	10.48	8.424
TCGA-14-1794-01	Primary Tumor		Untreated primary (de novo) GBM	No	Proneural	PR	59	MALE			30	1	TRUE	T	FALSE	F	11.05	9.2	0.00875	0.7
TCGA-12-3646-01	Primary Tumor		Untreated primary (de novo) GBM	No	Proneural	PR	59	FEMALE	80	80AS	1339	1	TRUE	T	TRUE	T	8.924	7.743	0.64665	1.3
TCGA-08-0359-01	Primary Tumor		Untreated primary (de novo) GBM	No	Proneural	PR	59	FEMALE			103	1	FALSE	F	FALSE	F	10.86	8.056		0.8
TCGA-12-1602-01	Primary Tumor		Untreated primary (de novo) GBM	No	Proneural	PR	58	MALE	60	80AS	206	1	TRUE	T	TRUE	T	11.25	8.807	0.6067	1.2
TCGA-08-0353-01	Primary Tumor		Untreated primary (de novo) GBM	No	Proneural	PR	58	MALE	80	80AS	256	1	TRUE	T	TRUE	T	11.48	8.653		0.8
TCGA-06-0156-01	Primary Tumor		Untreated primary (de novo) GBM	No	Proneural	PR	57	MALE			178	1	TRUE	T	FALSE	F	10.54	8.033		0.9
TCGA-06-1801-01	Primary Tumor		Untreated primary (de novo) GBM	No	Proneural	PR	56	FEMALE	80	80AS	263	0	TRUE	T	TRUE	T	9.861	8.569	0.023	1
TCGA-14-1458-01	Primary Tumor		Untreated primary (de novo) GBM	No	Proneural	PR	54	MALE	80	80AS	203	1	TRUE	T	TRUE	T	9.128	6.831	0.36155	1.2
TCGA-16-0849-01	Primary Tumor		Untreated primary (de novo) GBM	No	Proneural	PR	54	MALE			793	0	TRUE	T	FALSE	F	9.109	8.201	0.08535	0.9
TCGA-14-1401-01	Primary Tumor		Untreated primary (de novo) GBM	No	Proneural	PR	54	MALE	80	80AS	114	1	FALSE	F	FALSE	F	10.52	8.371	0.32965	1.1
TCGA-14-1454-01	Primary Tumor		Untreated primary (de novo) GBM	No	Proneural	PR	54	FEMALE	60	80AS	918	1	TRUE	T	TRUE	T	9.817	7.176	0.00595
TCGA-16-0850-01	Primary Tumor		Untreated primary (de novo) GBM	No	Proneural	PR	52	FEMALE			498	1	TRUE	T	FALSE	F	7.193	7.998	0.0229	1.4
TCGA-08-0347-01	Primary Tumor		Untreated primary (de novo) GBM	No	Proneural	PR	50	MALE	100	90AH	782	1	TRUE	T	FALSE	F	11.91	8.835		0.8
TCGA-19-0957-01	Primary Tumor		Untreated primary (de novo) GBM	No	Proneural	PR	48	FEMALE			666	1	FALSE	F	TRUE	T	10.2	8.603	0.0432	1.2
TCGA-12-0818-01	Primary Tumor		Untreated primary (de novo) GBM	No	Proneural	PR	45	FEMALE			2791	1	TRUE	T	FALSE	F	8.322	7.33	0.3453
TCGA-02-0338-01	Primary Tumor		Untreated primary (de novo) GBM	No	Proneural	PR	41	MALE	80	80AS	322	1	TRUE	T	FALSE	F	12.02	8.941
TCGA-08-0351-01	Primary Tumor		Untreated primary (de novo) GBM	No	Proneural	PR	40	MALE	80	80AS	1987	1	TRUE	T	TRUE	T	9.207	7.947		0.7
TCGA-19-1788-01	Primary Tumor		Untreated primary (de novo) GBM	No	Proneural	PR	39	MALE	60	80AS	112	1	TRUE	T	TRUE	T	8.771	7.373	0.44525	1.3
TCGA-14-1451-01	Primary Tumor		Untreated primary (de novo) GBM	No	Proneural	PR	39	MALE	80	80AS	703	1	TRUE	T	TRUE	T	11.35	8.334	0.00325	1.2
TCGA-14-3477-01	Primary Tumor		Untreated primary (de novo) GBM	No	Proneural	PR	38	FEMALE	80	80AS	115	0	TRUE	T	TRUE	T	8.114	8.56	0.00945
TCGA-02-0432-01	Primary Tumor		Untreated primary (de novo) GBM	No	Proneural	PR	36	MALE	80	80AS	1433	1	TRUE	T	FALSE	F	7.011	7.478
TCGA-15-1447-01	Primary Tumor		Untreated primary (de novo) GBM	No	Proneural	PR	36	FEMALE	80	80AS	1618	0	TRUE	T	TRUE	T	9.245	6.906	0.5661	1.8
TCGA-02-0084-01	Primary Tumor		Untreated primary (de novo) GBM	No	Proneural	PR	36	FEMALE	80	80AS	384	1	FALSE	F	FALSE	F	8.228	8.72		1.2
TCGA-16-1460-01	Primary Tumor		Untreated primary (de novo) GBM	No	Proneural	PR	36	FEMALE			195	0	FALSE	F	FALSE	F	8.617	8.225	0.20015	1.1
TCGA-02-0258-01	Primary Tumor		Untreated primary (de novo) GBM	No	Proneural	PR	36	FEMALE			503	1	TRUE	T	FALSE	F	7.239	7.459
TCGA-06-0146-01	Primary Tumor		Untreated primary (de novo) GBM	No	Proneural	PR	33	FEMALE			611	1	TRUE	T	FALSE	F	8.287	7.889		0.9
TCGA-08-0350-01	Primary Tumor		Untreated primary (de novo) GBM	No	Proneural	PR	32	MALE	80	80AS	889	1	TRUE	T	TRUE	T	7.388	9.254		0.8
TCGA-14-1821-01	Primary Tumor		Untreated primary (de novo) GBM	No	Proneural	PR	31	MALE	80	80AS	541	1	TRUE	T	TRUE	T	6.744	7.868	0.2947	1.1
TCGA-02-0069-01	Primary Tumor		Untreated primary (de novo) GBM	No	Proneural	PR	31	FEMALE	80	80AS	873	0	TRUE	T	TRUE	T	9.362	7.184	0.4236	1.1
TCGA-08-0245-01	Primary Tumor		Untreated primary (de novo) GBM	No	Proneural	PR	31	FEMALE	80	80AS	1151	1	TRUE	T	TRUE	T	10.28	8.075		0.8
TCGA-02-0104-01	Primary Tumor		Untreated primary (de novo) GBM	No	Proneural	PR	29	FEMALE	80	80AS	1977	1	TRUE	T	TRUE	T	8.489	6.937
TCGA-06-1805-01	Primary Tumor		Untreated primary (de novo) GBM	No	Proneural	PR	28	FEMALE	90	90AH	1031	0	TRUE	T	TRUE	T	10.45	7.784	0.0273
TCGA-02-0026-01	Primary Tumor		Untreated primary (de novo) GBM	No	Proneural	PR	27	MALE	80	80AS	748	1	TRUE	T	TRUE	T	10.46	7.915
TCGA-02-0087-01	Primary Tumor		Untreated primary (de novo) GBM	No	Proneural	PR	27	FEMALE	80	80AS	1757	0	TRUE	T	FALSE	F	7.43	8.442
TCGA-02-0014-01	Primary Tumor		Untreated primary (de novo) GBM	No	Proneural	PR	25	MALE	100	90AH	2512	1	TRUE	T	TRUE	T	7.769	6.446	0.02045
TCGA-32-1973-01	Primary Tumor		Untreated primary (de novo) GBM	No	Proneural	PR	21	MALE			641	1	TRUE	T	TRUE	T	10.3	9.222	0.68675
TCGA-02-0011-01	Primary Tumor		Untreated primary (de novo) GBM	No	Proneural	PR	18	FEMALE	80	80AS	630	1	TRUE	T	TRUE	T	10.79	6.803	0.343	0.7
TCGA-08-0524-01	Primary Tumor		Untreated primary (de novo) GBM	No	Proneural	PR	17	FEMALE	80	80AS	221	1	TRUE	T	TRUE	T	9.208	8.062		0.7
TCGA-02-0048-01	Primary Tumor		Untreated primary (de novo) GBM	No	Proneural	PR	80	MALE			98	1	FALSE	F	FALSE	F	8.705	8.534
TCGA-02-0058-01	Primary Tumor		Treated primary GBM	No	Proneural	PR	28	FEMALE	80	80AS	254	1	TRUE	T	TRUE	T	10.85	8.614	0.3936
TCGA-02-2466-01	Primary Tumor		Treated primary GBM	No	Proneural	PR	61	MALE	80	80AS	511	1	TRUE	T	TRUE	T	10.61	8.14	0.01	1.2
